# Supplementary material for: Persistence of Untreated Bed Nets in the Retail Market in Tanzania: A Cross-Sectional Survey
Source: Trop Med Infect Dis. 2025 Jun 19;10(6):175. doi: 10.3390/tropicalmed10060175 (PMC12197522; doi:10.3390/tropicalmed10060175)
Supplement: Supplementary file 1 [file tropicalmed-10-00175-s001.zip]

Archive with 1 entries (1 files):
- tropicalmed-3645240-supplementary.pdf
